# Supplementary material for: Occurrence and Risk Assessment of Pesticides, Phthalates, and Heavy Metal Residues in Vegetables from Hydroponic and Conventional Cultivation
Source: Foods. 2024 Apr 10;13(8):1151. doi: 10.3390/foods13081151 (PMC11049364; doi:10.3390/foods13081151)
Supplement: Supplementary file 1 [file foods-13-01151-s001.zip]

Archive with 1 entries (1 files):
- foods-2782158-supplementary.pdf
